# Supplementary material for: Does floral phenotyping reflect species integrity and natural hybridization of endangered Calanthe species on an oceanic island?
Source: Front Plant Sci. 2026 Feb 25;17:1694101. doi: 10.3389/fpls.2026.1694101 (PMC12975893; doi:10.3389/fpls.2026.1694101)
Supplement: Supplementary file 1 [file DataSheet1.csv]

species	phenotype	type	flower_number	sepal_length	sepal_width	petal_length	petal_width	spur_length	spur_width	front_lip_length	front_lip_width	lateral_lip_length	lateral_lip_width	gynandrium	SNP_1	SNP_2	SNP_3	SNP_4	SNP_5	SNP_6	SNP_7	SNP_8	SNP_9	SNP_10	SNP_11	SNP_12	SNP_13	SNP_14	SNP_15	SNP_16	SNP_17	SNP_18	SNP_19	SNP_20	SNP_21	SNP_22	SNP_23	SNP_24	SNP_25	SNP_26	SNP_27	SNP_28	SNP_29	SNP_30	SNP_31	SNP_32	SNP_33	SNP_34	SNP_35
CA	p1	CA1	14	18.6	9.9	15.8	5.9	18.3	2.4	8.2	6	4.7	2.3	3.3	2	1	1	1	1	1	2	1	2	0	0	2	2	2	2	2	2	2	2	2	2	2	2	2	2	2	2	2	2	2	2	2	2	2	2
CA	p1	CA1	20	17.8	11.3	16.3	6.4	19.3	2.5	7.5	5.6	5.3	2.5	4.1	2	1	1	1	1	1	2	1	2	0	0	2	2	2	2	2	2	2	2	2	2	2	2	2	2	2	2	2	2	2	2	2	2	2	2
CA	p1	CA1	20	16.4	12.3	14.5	5	19.7	2.1	8.5	5.9	4.5	2.1	4.1	2	1	1	1	1	1	2	1	2	0	0	2	2	2	2	2	2	2	2	2	2	2	2	2	2	2	2	2	2	2	2	2	2	2	2
CA	p1	CA1	18	17.7	10.1	13.6	4.2	18.7	3.1	6.3	4.8	5.1	2.8	4.1	2	1	1	1	1	1	2	1	2	0	0	2	2	2	2	2	2	2	2	2	2	2	2	2	2	2	2	2	2	2	2	2	2	2	2
CA	p1	CA1	16	16.2	10.9	12.7	3.8	15.5	3	7.1	4.8	5.5	2.9	4.4	2	1	1	1	1	1	2	1	2	0	0	2	2	2	2	2	2	2	2	2	2	2	2	2	2	2	2	2	2	2	2	2	2	2	2
CA	p1	CA1	17	16.5	11.1	14.3	4.3	16.7	3	6.3	4.5	4.3	2.6	3.4	2	1	1	1	1	1	2	1	2	0	0	2	2	2	2	2	2	2	2	2	2	2	2	2	2	2	2	2	2	2	2	2	2	2	2
CA	p1	CA1	15	18.2	8.2	14.7	4.5	16.7	2.6	8.3	3.9	6.6	3.7	3.7	2	1	2	1	1	1	2	0	2	0	1	2	2	2	2	2	2	2	2	2	2	2	2	1	2	2	1	2	2	2	2	1	2	2	2
CA	p1	CA1	14	19	7.1	16.9	5.1	17.1	2.8	8.9	3.7	7.2	4.3	3.4	2	1	2	1	1	1	2	0	2	0	0	2	2	2	2	2	2	2	2	2	2	2	2	2	2	2	1	2	2	2	2	1	2	2	2
CA	p1	CA1	15	18.9	8.6	14.5	6.8	17.7	2.4	9	4.1	5.5	3.3	3.7	2	1	2	1	1	1	2	0	2	0	0	2	2	2	2	2	2	2	2	2	2	2	2	2	2	2	1	2	2	2	2	1	2	2	2
CA	p1	CA1	13	17.3	7	15	4.9	15.7	3.2	9.2	5.1	5.9	3.6	3.8	2	1	2	1	1	1	2	0	2	0	0	2	2	2	2	2	2	2	2	2	2	2	2	2	2	2	1	2	2	2	2	1	2	2	2
CA	p1	CA1	19	17.6	6.2	15.8	4.6	13.6	1.9	11.3	6.2	7.9	5.6	3.6	2	2	1	2	2	2	2	2	2	0	0	2	2	1	2	2	2	2	0	2	0	2	2	2	1	1	1	2	2	2	2	1	2	2	2
CA	p1	CA1	14	17	6.2	13.8	3.9	13.4	1.7	10.7	6.9	5.9	3.5	3.5	2	2	1	2	2	2	2	2	2	0	0	2	2	1	2	2	2	2	0	2	0	2	2	2	1	1	1	2	2	2	2	1	2	2	2
CA	p1	CA1	13	15.7	6.5	14.4	3.1	12.9	1.5	10.1	6.4	5.6	4.1	3.8	2	2	1	2	2	2	2	2	2	0	0	2	2	1	2	2	2	2	0	2	0	2	2	2	1	1	1	2	2	2	2	1	2	2	2
CA	p1	CA1	14	19.2	8.1	16.6	4.1	17.6	2.2	9.6	4.3	5	3.4	3.4	2	2	1	1	1	1	2	1	2	0	0	2	2	1	2	2	2	2	2	2	2	2	2	2	2	2	0	2	2	2	2	2	2	2	2
CA	p1	CA1	19	19.3	7.6	14.6	3.2	16.3	1.6	10.5	6	6.5	4.3	3.4	2	2	2	0	0	1	2	0	2	0	0	2	2	1	2	2	2	2	1	2	1	2	2	2	2	2	0	2	2	2	1	1	2	2	2
CA	p1	CA1	21	16	6.6	14.3	3.8	15.2	2.1	10	6.1	6.7	4.4	3.6	2	2	1	1	1	2	2	1	2	0	0	2	2	2	2	2	2	2	2	2	2	2	2	2	2	2	1	2	1	2	2	2	1	1	2
CA	p1	CA1	17	18.3	8.7	14.6	3.8	17.2	2.5	9.2	4.2	6.1	3.6	3.7	2	2	2	0	0	0	2	1	2	0	0	2	2	1	2	2	2	2	2	2	2	2	2	1	2	2	2	2	1	2	1	2	1	1	2
CA	p1	CA1	21	15.5	9.1	12.9	3.8	16.9	2.6	7.7	4.2	6.3	3.9	3.2	2	2	2	0	0	1	2	1	2	1	1	2	2	2	2	2	2	2	1	2	1	2	2	2	2	2	0	2	2	2	2	1	2	2	2
CA	p1	CA1	20	16.8	8.2	14.3	4.1	16.6	2.7	10.1	5	5.9	3.9	3.6	2	2	2	1	1	2	2	1	2	0	0	2	2	2	1	2	2	1	1	2	2	2	2	2	2	2	1	2	2	2	2	1	2	2	2
CA	p1	CA1	10	15.6	8.1	13	3.4	13.5	2.3	9.6	5	5.7	3.9	3.4	2	2	1	1	1	1	2	2	2	0	0	2	2	2	1	2	2	2	2	2	2	1	2	2	2	2	1	2	2	2	2	1	2	2	2
CA	p1	CA1	10	15.2	7.5	12.8	3.5	12.7	2	8.6	4.3	5.6	3.4	3.3	2	2	1	1	1	1	2	2	2	0	0	2	2	2	1	2	2	2	2	2	2	1	2	2	2	2	1	2	2	2	2	1	2	2	2
CA	p1	CA1	10	14.9	6.6	13.6	3.3	17.9	1.8	8.9	3.1	6.5	4.1	3.1	2	2	2	1	1	1	2	2	2	0	0	2	2	1	1	1	2	2	2	2	2	2	2	2	2	2	2	2	2	2	2	2	2	2	2
CA	p1	CA1	9	15.3	5.6	13.1	2.7	17.3	2.5	8.4	3.1	6.7	3.1	2.9	2	2	2	1	1	1	2	2	2	0	0	2	2	1	1	1	2	2	2	2	2	2	2	2	2	2	2	2	2	2	2	2	2	2	2
CA	p1	CA1	22	13.9	6.1	11.7	3.4	13.9	2.1	8.1	4.2	6.8	3.6	2.6	2	1	1	1	1	1	2	1	2	0	0	2	2	2	0	2	2	1	1	2	2	2	2	2	2	2	2	2	2	2	2	2	2	2	2
CA	p1	CA1	16	20.5	9.9	15.7	4.1	13.7	2.7	11	6.5	6.6	3.5	3	2	2	2	0	0	0	2	1	2	0	0	2	2	2	1	2	2	2	2	2	2	2	2	2	2	2	2	2	2	2	2	1	2	2	2
CA	p1	CA1	17	16.8	8.9	14.8	3.7	12.4	2.8	9.3	5.7	8.3	3.7	2.7	2	2	1	1	1	1	2	1	2	0	0	2	2	2	0	2	2	0	0	2	2	2	2	2	2	2	2	2	2	2	2	1	2	2	2
CA	p1	CA1	18	14.2	8	11.8	3.3	14	2.4	7.8	4.7	6.1	2.9	3.2	2	2	2	1	1	1	2	2	2	1	1	2	2	2	2	2	2	2	2	2	2	2	2	2	2	2	1	2	2	2	2	2	2	2	2
CA	p1	CA1	14	14.1	7.8	12.4	3.4	13.6	2.3	8.1	4.5	6.4	2.4	2.2	2	2	2	1	1	1	2	2	2	1	1	2	2	2	2	2	2	2	2	2	2	2	2	2	2	2	1	2	2	2	2	2	2	2	2
CA	p1	CA1	21	13.3	7.3	11.7	3.3	13.5	1.8	7.3	4.2	5.8	2.9	2.3	2	2	2	1	1	1	2	2	2	1	1	2	2	2	2	2	2	2	2	2	2	2	2	2	2	2	1	2	2	2	2	2	2	2	2
CA	p1	CA1	14	14.1	10	12.3	3.6	12.6	1.6	7.8	4.3	5.9	2.3	3.3	2	2	1	1	1	1	2	1	2	0	0	2	2	2	1	2	2	2	2	2	2	2	1	2	1	1	2	2	1	2	2	2	1	1	2
CA	p2	CA2	16	16.9	6.7	14.6	3.7	18.3	2.7	9.4	4.9	6.8	3.8	3.4	2	2	2	1	1	1	2	2	2	0	0	2	2	2	2	2	2	0	0	2	2	2	2	2	2	2	2	2	2	2	2	1	2	2	2
CA	p2	CA2	15	16.8	9.6	14.2	3.5	18.5	2.3	10.6	5.5	7.8	4	3	2	1	2	0	0	0	2	0	2	1	1	2	2	2	1	2	2	1	1	2	2	2	2	2	2	2	2	2	2	2	2	0	2	2	2
CA	p2	CA2	17	16.6	9.4	14.1	3.8	19.2	2.7	10	5.8	7.4	3.2	2.9	2	1	2	0	0	0	2	0	2	1	1	2	2	2	1	2	2	1	1	2	2	2	2	2	2	2	2	2	2	2	2	0	2	2	2
CA	p2	CA2	14	17.8	9.7	14.6	4	19.7	2.5	9.3	5.2	8.2	3.7	3.2	2	1	2	0	0	0	2	0	2	1	1	2	2	2	1	2	2	1	1	2	2	2	2	2	2	2	2	2	2	2	2	0	2	2	2
CA	p2	CA2	14	14.6	6.6	13.3	3.6	18.6	2.3	7.6	5.4	7.5	3.1	3.3	2	2	2	1	1	1	2	2	2	0	0	2	2	0	2	1	2	2	2	2	2	2	2	2	2	2	2	2	2	2	2	2	2	2	2
CA	p2	CA2	9	15.1	6.7	13.7	4.2	18.5	1.7	7.9	5.5	5.7	3.2	3.3	2	2	2	1	1	1	2	2	2	0	0	2	2	0	2	1	2	2	2	2	2	2	2	2	2	2	2	2	2	2	2	2	2	2	2
CK	p1	CK1	12	24.4	12.7	20	7.5	10.9	1.8	13.8	8.8	8	4.2	4.9	2	1	2	0	0	0	1	0	1	2	2	2	2	2	2	2	2	2	2	2	2	2	2	2	1	1	2	1	1	2	1	1	1	1	2
CK	p1	CK1	15	24.5	13.1	20.3	7.4	10.8	1.8	12.3	8.2	7.8	3.7	5.4	2	1	2	0	0	0	1	0	1	2	2	2	2	2	2	2	2	2	2	2	2	2	2	2	1	1	2	1	1	2	1	1	1	1	2
CK	p1	CK1	15	23.5	14.4	20.2	6.5	12.8	1.5	13.1	9.3	9.2	4.9	4.6	2	1	2	0	0	0	1	0	1	2	2	2	2	2	2	2	2	2	2	2	2	2	2	2	1	1	2	1	1	2	1	1	1	1	2
CK	p1	CK1	12	23.7	12.6	20.5	6.1	12.5	2.1	11.9	7.1	7.7	4	5.1	2	1	2	0	0	0	1	0	1	2	2	2	2	2	2	2	2	2	2	2	2	2	2	2	1	1	2	1	1	2	1	1	1	1	2
CK	p1	CK1	17	26.7	14.3	21.7	7.9	12.8	2.2	13.6	9.4	9.7	6.5	5	2	1	2	0	0	0	1	0	1	2	2	2	2	2	2	2	2	2	2	2	2	2	2	2	1	1	2	1	1	2	1	1	1	1	2
CK	p1	CK1	11	25	11.7	21.3	7.4	11.9	1.8	13.1	9.4	8.7	3.9	5.1	2	1	2	0	0	0	1	0	1	2	2	2	2	2	2	2	2	2	2	2	2	2	2	2	1	1	2	1	1	2	1	1	1	1	2
CK	p1	CK1	10	20.5	10.7	18.5	6.2	10.2	2.1	13.8	8.4	11.7	4.2	3.9	1	2	2	1	1	1	1	1	1	1	1	2	2	2	2	1	1	1	0	2	1	2	2	0	1	1	2	1	1	2	1	1	1	1	2
CK	p1	CK1	10	20.7	10.3	17.8	6.5	10.7	2.1	12.4	7.1	10.8	4.4	4	1	2	2	1	1	1	1	1	1	1	1	2	2	2	2	1	1	1	0	2	1	2	2	0	1	1	2	1	1	2	1	1	1	1	2
CK	p1	CK1	11	20.8	10.4	18.4	5.9	10.9	1.9	13.4	9.1	11.4	5.2	4.2	1	2	2	1	1	1	1	1	1	1	1	2	2	2	2	1	1	1	0	2	1	2	2	0	1	1	2	1	1	2	1	1	1	1	2
CK	p2	CK2	11	21.1	14.4	19.5	6.8	6.3	2.5	14.2	9.4	11.7	5.8	4.4	2	2	2	1	1	1	1	0	1	2	2	1	1	2	2	2	2	2	2	2	2	1	2	1	1	1	2	0	1	1	1	0	1	1	2
CK	p2	CK2	10	23.8	11.3	20	8.1	7.7	2.2	13.9	9.6	12	7.1	4.3	2	2	2	1	1	1	1	0	1	2	2	1	1	2	2	2	2	2	2	2	2	1	2	2	1	1	2	0	1	1	1	0	1	1	2
CK	p2	CK2	12	24.3	11.9	20.6	7.2	6.8	2.7	15.2	12	12.6	6.5	4.5	2	2	2	1	1	1	1	0	1	2	2	1	1	2	2	2	2	2	2	2	2	1	2	2	1	1	2	0	1	0	1	0	1	1	2
CS	p1	CS1	9	26.4	12.5	23.1	6	7.9	1.6	13.5	8.7	13	7.5	4.7	1	2	2	0	0	0	0	1	0	2	2	2	2	2	2	2	2	1	1	1	1	2	0	0	1	1	2	0	0	2	0	0	0	0	1
CS	p1	CS1	12	26.2	16.8	23.7	7.2	8.7	2	13.4	7.9	11.9	5	4.9	1	2	2	0	0	0	0	0	0	2	2	2	2	2	2	2	2	1	1	1	1	2	0	0	1	1	2	0	0	2	0	0	0	0	1
CS	p1	CS1	10	26.9	15.9	23.8	8.2	6.7	1.6	15.6	10.3	15	7.4	5.1	1	2	2	0	0	0	0	0	0	2	2	2	2	2	2	2	2	1	1	1	1	2	0	1	1	1	2	0	0	2	0	0	0	0	1
CS	p1	CS1	10	25.3	14.1	22.5	8.2	7.9	1.8	15.9	10.5	13.1	5.2	4.7	1	2	2	0	0	0	0	0	0	2	2	2	2	2	2	2	2	1	1	1	1	2	0	0	1	1	2	0	0	2	0	0	0	0	1
CS	p1	CS1	10	23.5	14.3	21.7	7.7	6.6	1.8	15.8	10	14.5	6.9	5.3	1	2	2	0	0	0	0	0	0	2	2	2	2	2	2	2	2	1	1	1	1	2	0	0	1	1	2	0	0	2	0	0	0	0	1
CS	p1	CS1	15	26.6	12.4	22.6	7	6.5	2	17.1	11.1	14.2	7.7	5	1	2	2	0	0	0	0	0	0	2	2	2	2	2	2	2	2	1	1	1	1	2	0	0	1	1	2	0	0	2	0	0	0	0	1
CS	p1	CS1	15	22.3	11.4	19.9	7.1	5.4	1.8	15.6	7.3	10.1	4.6	4.9	2	2	2	1	1	1	1	0	1	2	2	1	1	2	2	2	2	2	2	2	2	0	2	0	0	0	2	0	0	1	0	0	0	0	2
CS	p1	CS1	12	31.2	18.1	26.2	7.9	7.1	2.7	20.8	11.2	15	6.8	4.8	2	2	2	1	1	1	1	0	1	2	2	1	1	2	2	2	2	2	2	2	2	0	2	0	0	0	2	0	0	1	0	0	0	0	2
CS	p1	CS1	15	27.6	16.1	26.3	7.3	7.3	1.9	19.8	9.8	12.6	6.6	4.9	2	2	2	1	1	1	1	0	1	2	2	1	1	2	2	2	2	2	2	2	2	0	2	0	0	0	2	0	0	1	0	0	0	0	2
CS	p1	CS1	8	27.6	15.5	24.8	11.4	8	2.9	18	10.6	16.8	8.3	5.1	1	2	2	1	1	1	2	2	2	2	2	2	2	2	2	2	1	1	1	1	1	2	2	0	0	0	2	0	0	2	0	0	0	0	1
CS	p1	CS1	5	24.3	13.2	22.2	7.9	8.1	2.7	17.2	10.7	15.3	10.7	4.8	1	2	2	1	1	1	2	2	2	2	2	2	2	2	2	2	1	1	1	1	1	2	2	0	0	0	2	0	0	2	0	0	0	0	1
CS	p1	CS1	10	27.5	15	24.4	10.9	7.2	2.6	18.2	10.5	15.8	11.1	5.1	1	2	2	1	1	1	2	2	2	2	2	2	2	2	2	2	1	1	1	1	1	2	2	0	0	0	2	0	0	2	0	0	0	0	1
CS	p1	CS1	11	29.6	14.8	24.8	7.4	7.3	2.1	17.9	10.7	15	9.8	4.3	1	2	2	1	1	1	2	1	2	2	2	1	1	2	2	2	1	1	0	1	0	2	2	0	0	0	2	0	0	0	0	0	0	0	2
CS	p1	CS1	12	26	13.1	23.9	7.1	8.1	2.1	17.1	10	13.9	8.9	4.6	1	2	2	1	1	1	2	0	2	2	2	2	2	2	2	2	0	2	2	2	2	1	2	0	0	0	2	0	0	1	0	0	0	0	2
CS	p2	CS2	10	24.6	15.3	22.2	9.1	5.8	2.3	17.5	14.3	13.3	6.6	4.8	1	2	2	1	1	1	1	0	1	2	2	0	0	2	2	2	1	2	1	2	1	2	2	1	0	0	2	0	1	2	1	0	1	1	1
CS	p2	CS2	10	20.7	11.7	17.9	8	6.1	2	15.2	12.7	12	8	4.6	2	2	2	0	0	0	0	0	0	2	2	2	2	2	2	2	1	2	1	2	1	1	2	1	0	0	2	0	1	2	0	0	2	2	1
[truncated: 3,347 more columns]
